# Supplementary material for: YBX1 Expression Marks Proliferative Tumour States with Context-Dependent Genomic Instability: A Pan-Cancer Analysis
Source: Int J Mol Sci. 2026 May 13;27(10):4340. doi: 10.3390/ijms27104340 (PMC13207732; doi:10.3390/ijms27104340)
Supplement: Supplementary file 1 [file ijms-27-04340-s001.zip]

Archive with 7 entries (7 files):
- Figure S1_F.pdf
- Figure S2_F.pdf
- Figure S3_F.pdf
- Figure S4_F.pdf
- Supplementary Table S1_V1_280426.pdf
- Supplementary Table S2_F.pdf
- Supplementary Table S3_V1_280426.pdf
